# Supplementary material for: Human-caused wolf mortality persists for years after discontinuation of hunting
Source: Sci Rep. 2023 Jul 8;13:11084. doi: 10.1038/s41598-023-38148-z (PMC10329645; doi:10.1038/s41598-023-38148-z)
Supplement: Supplementary file 1 — Supplementary Information 1. [file 41598_2023_38148_MOESM1_ESM.zip]

Archive with 28 entries (25 files):
- SupplementaryData/
- SupplementaryData/Data used in Recent Trends in Survival and Mortality of Wolves in Minnesota, United States.csv
- SupplementaryData/Header.h
- SupplementaryData/LATEX/
- SupplementaryData/MnWolfSurvivalMortalityAge.csv
- SupplementaryData/PROCESS and BUILD ALL Tables and Figures.bat
- SupplementaryData/R/
- SupplementaryData/R/ProcessR-Tables.bat
- SupplementaryData/R/ProcessR-YearlyTables.bat
- SupplementaryData/R/TableHeader2.txt
- SupplementaryData/R/TableHeader3.txt
- SupplementaryData/R/TableHeader4.txt
- SupplementaryData/R/WolfSummaryTableBeforeAfter.R
- SupplementaryData/R/WolfTableByYear.R
- SupplementaryData/RunExe.bat
- SupplementaryData/RunSummaries.bat
- SupplementaryData/stdafx.cpp
- SupplementaryData/stdafx.h
- SupplementaryData/targetver.h
- SupplementaryData/WolfDNR.sln
- SupplementaryData/WolfDNR.vcxproj
- SupplementaryData/WolfDNR.vcxproj.user
- SupplementaryData/WolfDNR.vssscc
- SupplementaryData/R/TableHeader5.txt
- SupplementaryData/R/TableHeader1.txt
- SupplementaryData/R/WolfProc.R
- SupplementaryData/WolfDNR.cpp
- SupplementaryData/WolfDNR.exe
