# Supplementary material for: Human-caused wolf mortality persists for years after discontinuation of hunting
Source: Sci Rep. 2023 Jul 8;13:11084. doi: 10.1038/s41598-023-38148-z (PMC10329645; doi:10.1038/s41598-023-38148-z)
Supplement: Supplementary file 1 — Supplementary Information 1. [file 41598_2023_38148_MOESM1_ESM.zip › SupplementaryData/PROCESS and BUILD ALL Tables and Figures.bat]

call RunExe.bat NoPause

call RunSummaries.bat NoPause

cd .\R

call ProcessR.bat NoPause

call ProcessR-Tables.bat NoPause

call ProcessR-YearlyTables.bat NoPause

REM IF All figures and tables are prepared without errors, RUN BUILD of WolvesBeforeAfterHunt.tex in .\LATEX folder

PAUSE
