# Supplementary material for: Human-caused wolf mortality persists for years after discontinuation of hunting
Source: Sci Rep. 2023 Jul 8;13:11084. doi: 10.1038/s41598-023-38148-z (PMC10329645; doi:10.1038/s41598-023-38148-z)
Supplement: Supplementary file 1 — Supplementary Information 1. [file 41598_2023_38148_MOESM1_ESM.zip › SupplementaryData/R/ProcessR-YearlyTables.bat]

rscript.exe WolfTableByYear.R "./input" "../LATEX/Tables"  "Jan"

rscript.exe WolfTableByYear.R "./input" "../LATEX/Tables"  "Nov"

if not "%1" == "NoPause" PAUSE
