# Supplementary material for: Human-caused wolf mortality persists for years after discontinuation of hunting
Source: Sci Rep. 2023 Jul 8;13:11084. doi: 10.1038/s41598-023-38148-z (PMC10329645; doi:10.1038/s41598-023-38148-z)
Supplement: Supplementary file 1 — Supplementary Information 1. [file 41598_2023_38148_MOESM1_ESM.zip › SupplementaryData/RunSummaries.bat]

".\WolfDnr.exe"  ".\MnWolfSurvivalMortalityAge.csv" ".\R\summaries" 11 S W
".\WolfDnr.exe"  ".\MnWolfSurvivalMortalityAge.csv" ".\R\summaries" 11 S y W
".\WolfDnr.exe"  ".\MnWolfSurvivalMortalityAge.csv" ".\R\summaries" 11 S a W
".\WolfDnr.exe"  ".\MnWolfSurvivalMortalityAge.csv" ".\R\summaries" 11 S M W
".\WolfDnr.exe"  ".\MnWolfSurvivalMortalityAge.csv" ".\R\summaries" 11 S F W

".\WolfDnr.exe"  ".\MnWolfSurvivalMortalityAge.csv" ".\R\summaries" 11 S N W
".\WolfDnr.exe"  ".\MnWolfSurvivalMortalityAge.csv" ".\R\summaries" 11 S y N W
".\WolfDnr.exe"  ".\MnWolfSurvivalMortalityAge.csv" ".\R\summaries" 11 S a N W
".\WolfDnr.exe"  ".\MnWolfSurvivalMortalityAge.csv" ".\R\summaries" 11 S M N W
".\WolfDnr.exe"  ".\MnWolfSurvivalMortalityAge.csv" ".\R\summaries" 11 S F N W

if not "%1" == "NoPause" PAUSE
