# Supplementary material for: Human-caused wolf mortality persists for years after discontinuation of hunting
Source: Sci Rep. 2023 Jul 8;13:11084. doi: 10.1038/s41598-023-38148-z (PMC10329645; doi:10.1038/s41598-023-38148-z)
Supplement: Supplementary file 1 — Supplementary Information 1. [file 41598_2023_38148_MOESM1_ESM.zip › SupplementaryData/WolfDNR.vcxproj.user]

<?xml version="1.0" encoding="utf-8"?>
<Project ToolsVersion="14.0" xmlns="http://schemas.microsoft.com/developer/msbuild/2003">
  <PropertyGroup Condition="'$(Configuration)|$(Platform)'=='Debug|x64'">
    <LocalDebuggerCommandArguments>"C:\code\WolfDNR\MnWolfSurvivalMortalityAge.csv" "C:\code\WolfDNR\R\input" 11 L </LocalDebuggerCommandArguments>
    <DebuggerFlavor>WindowsLocalDebugger</DebuggerFlavor>
  </PropertyGroup>
</Project>
