# Supplementary material for: Human-caused wolf mortality persists for years after discontinuation of hunting
Source: Sci Rep. 2023 Jul 8;13:11084. doi: 10.1038/s41598-023-38148-z (PMC10329645; doi:10.1038/s41598-023-38148-z)
Supplement: Supplementary file 1 — Supplementary Information 1. [file 41598_2023_38148_MOESM1_ESM.zip › SupplementaryData/WolfDNR.vssscc]

""
{
"FILE_VERSION" = "9237"
"ENLISTMENT_CHOICE" = "NEVER"
"PROJECT_FILE_RELATIVE_PATH" = ""
"NUMBER_OF_EXCLUDED_FILES" = "0"
"ORIGINAL_PROJECT_FILE_PATH" = ""
"NUMBER_OF_NESTED_PROJECTS" = "0"
"SOURCE_CONTROL_SETTINGS_PROVIDER" = "PROJECT"
}
